# Supplementary material for: Oropharyngeal Microbiome Analysis in Patients with Varying SARS-CoV-2 Infection Severity: A Prospective Cohort Study
Source: J Pers Med. 2024 Mar 29;14(4):369. doi: 10.3390/jpm14040369 (PMC11051038; doi:10.3390/jpm14040369)
Supplement: Supplementary file 1 [file jpm-14-00369-s001.zip]

Archive with 3 entries (2 files):
- Supplement/
- Supplement/JPM-Supplementary Appendix-03.14.2024.pdf
- Supplement/STROBE-checklist-v4-combined.pdf
